# Supplementary material for: Silencing GmBIR1 in Soybean Results in Activated Defense Responses
Source: Int J Mol Sci. 2022 Jul 5;23(13):7450. doi: 10.3390/ijms23137450 (PMC9267208; doi:10.3390/ijms23137450)
Supplement: Supplementary file 1 [file ijms-23-07450-s001.zip]

Archive with 1 entries (1 files):
- ijms-1783824-supplementary.pdf
